# Supplementary material for: Two new species of Ophiostomatales (Sordariomycetes) associated with the bark beetle Dryocoetes alni from Poland
Source: MycoKeys. 2020 Jun 17;68:23–48. doi: 10.3897/mycokeys.68.50035 (PMC7314864; doi:10.3897/mycokeys.68.50035)
Supplement: XML Treatment for Ceratocystiopsis synnemata [file mycokeys.68.50035-treatment1.xml]

<!DOCTYPE tp:taxon-treatment
  PUBLIC "-//TaxonX//DTD Taxonomic Treatment Publishing DTD v0 20100105//EN" "tax-treatment-NSO.dtd">
<tp:taxon-treatment xmlns:tp="http://www.plazi.org/taxpub"><tp:treatment-meta><kwd-group><label>Taxon classification</label><kwd><named-content xmlns:xlink="http://www.w3.org/1999/xlink" content-type="kingdom">Fungi</named-content></kwd><kwd><named-content xmlns:xlink="http://www.w3.org/1999/xlink" content-type="order">Ophiostomatales</named-content></kwd><kwd><named-content xmlns:xlink="http://www.w3.org/1999/xlink" content-type="family">Ophiostomataceae</named-content></kwd></kwd-group><mixed-citation publication-type="journal"><person-group><name><surname>Strzałka</surname><given-names>Beata</given-names></name><name><surname>Jankowiak</surname><given-names>Robert</given-names></name><name><surname>Bilański</surname><given-names>Piotr</given-names></name><name><surname>Patel</surname><given-names>Nikita</given-names></name><name><surname>Hausner</surname><given-names>Georg</given-names></name><name><surname>Linnakoski</surname><given-names>Riikka</given-names></name><name><surname>Solheim</surname><given-names>Halvor</given-names></name></person-group><article-title>Two new species of <tp:taxon-name><tp:taxon-name-part taxon-name-part-type="genus" reg="Ophiostomatales">Ophiostomatales</tp:taxon-name-part></tp:taxon-name> (<tp:taxon-name><tp:taxon-name-part taxon-name-part-type="class">Sordariomycetes</tp:taxon-name-part></tp:taxon-name>) associated with the bark beetle <italic><tp:taxon-name><tp:taxon-name-part taxon-name-part-type="genus" reg="Dryocoetes">Dryocoetes</tp:taxon-name-part> <tp:taxon-name-part taxon-name-part-type="species" reg="alni">alni</tp:taxon-name-part></tp:taxon-name></italic> from Poland</article-title><source>MycoKeys</source><day>17</day><month>6</month><year>2020</year><volume>68</volume><fpage>23</fpage><lpage>48</lpage><pub-id pub-id-type="doi">10.3897/mycokeys.68.50035</pub-id></mixed-citation></tp:treatment-meta><tp:nomenclature><tp:taxon-name><object-id xmlns:xlink="http://www.w3.org/1999/xlink" content-type="arpha" xlink:type="simple">A43814EB-BC56-5E08-8F3D-E8DA28069ADB</object-id>
              <tp:taxon-name-part taxon-name-part-type="genus" reg="Ceratocystiopsis">Ceratocystiopsis</tp:taxon-name-part>
              <tp:taxon-name-part taxon-name-part-type="species" reg="synnemata">synnemata</tp:taxon-name-part>
            </tp:taxon-name><tp:taxon-authority>B. Strzałka, R. Jankowiak &amp; G. Hausner, sp. nov. MycoBank No: 835151</tp:taxon-authority><xref ref-type="fig" rid="F5">Fig. 5</xref></tp:nomenclature><tp:treatment-sec sec-type="etymology" id="SECID0EIQBI"><title>Etymology.</title><p>The epithet (<tp:taxon-name><tp:taxon-name-part taxon-name-part-type="genus" reg="Ceratocystiopsis"/><tp:taxon-name-part taxon-name-part-type="species" reg="synnemata">synnemata</tp:taxon-name-part></tp:taxon-name>) refers to the synnematous conidiomata formed by this fungus.</p></tp:treatment-sec><tp:treatment-sec sec-type="material" id="SECID0EXQBI"><title>Type.</title><p>Poland, Paprocice, from <italic><tp:taxon-name><tp:taxon-name-part taxon-name-part-type="genus" reg="Dryocoetes">Dryocoetes</tp:taxon-name-part> <tp:taxon-name-part taxon-name-part-type="species" reg="alni">alni</tp:taxon-name-part></tp:taxon-name></italic> beetle infesting <italic><tp:taxon-name><tp:taxon-name-part taxon-name-part-type="genus" reg="Populus">Populus</tp:taxon-name-part> <tp:taxon-name-part taxon-name-part-type="species" reg="tremula">tremula</tp:taxon-name-part></tp:taxon-name></italic>, 5 Oct 2018, <italic>K. Miśkiewicz</italic> (<named-content xmlns:xlink="http://www.w3.org/1999/xlink" content-type="dwc:institutional_code" xlink:type="simple">TUR</named-content> 207995 <ext-link xmlns:xlink="http://www.w3.org/1999/xlink" xlink:type="simple" ext-link-type="uri" xlink:href="http://mus.utu.fi/TFU.207995">http://mus.utu.fi/TFU.207995</ext-link><bold><italic>holotype</italic></bold>, ex-holotype cultures: <abbrev xmlns:xlink="http://www.w3.org/1999/xlink" xlink:title="The Natural Resources Institute Finland (Luke)" xlink:type="simple">NRIF</abbrev> 16918DA = <abbrev xmlns:xlink="http://www.w3.org/1999/xlink" content-type="institution" xlink:title="Culture collection of the Department of Forest Pathology, Mycology and Tree Physiology; University of Agriculture in Krakow, Poland" id="ABBRID0ECSBI" xlink:type="simple">KFL</abbrev> 16918DA).</p></tp:treatment-sec><tp:treatment-sec sec-type="description" id="SECID0EHSBI"><title>Description.</title><p><bold><italic>Sexual morph</italic></bold>: not observed. <bold><italic>Asexual morph</italic></bold>: hyalorhinocladiella-like. <bold><italic>Conidiophores</italic></bold> micronematous or macronematous. The micronematous conidiophores, hyaline, consist of conidiogenous cells arising singly from the vegetative hyphae (6–)8.6–16.4(–23.2) × (0.6–)0.9–1.3(–1.6) µm. The macronematous conidiophores are much larger, (14.5–)17.3–39.8(–76.9) µm long than the preceding forms and from a basal cell, (3.1–)5.3–11.2(–17) × (0.9–)1.1–1.9(–2.6) µm. The basal cells branch lateral or penicillate and form 1–5 branches (mostly 1–2) producing conidiogenous cells at their apices. <bold><italic>Conidiophores</italic></bold> often aggregate in loosely <tp:taxon-name><tp:taxon-name-part taxon-name-part-type="genus" reg="Ceratocystiopsis"/><tp:taxon-name-part taxon-name-part-type="species" reg="synnemata">synnemata</tp:taxon-name-part></tp:taxon-name>, (43.2–)52.3–86.4(–114.7) µm long, (2.4–)3.6–8.2(–12.9) µm wide at the tip. <bold><italic>Conidia</italic></bold> hyaline, smooth, unicellular, oblong-elliptical, (2.4–)2.8–3.5(–4) × (1–)1.1–1.3(–1.4) µm. <bold><italic>Cultural characteristics</italic></bold>: Colonies with optimal growth at 25 °C on 2% MEA with radial growth rate 1.4 (± 0.1) mm/d, growth very well at 30 °C (1.3 mm/d) and 35 °C (1.0 mm/d). Colonies yellowish gray, margin smooth. Hyphae pale gray in color, smooth, submerged in the medium and aerial mycelium rare, not constricted at the septa, 0.4–2.6 (mean 1.1±0.6) µm diam., asexual morph moderately abundant, very abundant after adding twigs.</p></tp:treatment-sec><tp:treatment-sec sec-type="host" id="SECID0EKTBI"><title>Host trees.</title><p><italic><tp:taxon-name><tp:taxon-name-part taxon-name-part-type="genus" reg="Alnus">Alnus</tp:taxon-name-part> <tp:taxon-name-part taxon-name-part-type="species" reg="incana">incana</tp:taxon-name-part></tp:taxon-name></italic>, <italic><tp:taxon-name><tp:taxon-name-part taxon-name-part-type="genus" reg="Populus">Populus</tp:taxon-name-part> <tp:taxon-name-part taxon-name-part-type="species" reg="tremula">tremula</tp:taxon-name-part></tp:taxon-name></italic></p></tp:treatment-sec><tp:treatment-sec sec-type="Insect vector" id="SECID0EFUBI"><title>Insect vector.</title><p>
              <italic><tp:taxon-name><tp:taxon-name-part taxon-name-part-type="genus" reg="Dryocoetes">Dryocoetes</tp:taxon-name-part> <tp:taxon-name-part taxon-name-part-type="species" reg="alni">alni</tp:taxon-name-part></tp:taxon-name></italic>
            </p></tp:treatment-sec><tp:treatment-sec sec-type="distribution" id="SECID0EWUBI"><title>Distribution.</title><p>Poland</p></tp:treatment-sec><tp:treatment-sec sec-type="notes" id="SECID0E2UBI"><title>Note.</title><p><italic><tp:taxon-name><tp:taxon-name-part taxon-name-part-type="genus" reg="Ceratocystiopsis">Ceratocystiopsis</tp:taxon-name-part> <tp:taxon-name-part taxon-name-part-type="species" reg="synnemata">synnemata</tp:taxon-name-part></tp:taxon-name></italic> can be distinguished from <italic><tp:taxon-name><tp:taxon-name-part taxon-name-part-type="genus" reg="Ceratocystiopsis">C.</tp:taxon-name-part> <tp:taxon-name-part taxon-name-part-type="species" reg="pallidobrunnea">pallidobrunnea</tp:taxon-name-part></tp:taxon-name></italic> by the shape and size of the conidia. <italic><tp:taxon-name><tp:taxon-name-part taxon-name-part-type="genus" reg="Ceratocystiopsis">Ceratocystiopsis</tp:taxon-name-part> <tp:taxon-name-part taxon-name-part-type="species" reg="synnemata">synnemata</tp:taxon-name-part></tp:taxon-name></italic> has shorter and oblong-elliptical conidia in contrast to the allantoid conidia of <italic><tp:taxon-name><tp:taxon-name-part taxon-name-part-type="genus" reg="Ceratocystiopsis">C.</tp:taxon-name-part> <tp:taxon-name-part taxon-name-part-type="species" reg="pallidobrunnea">pallidobrunnea</tp:taxon-name-part></tp:taxon-name></italic> (<italic><tp:taxon-name><tp:taxon-name-part taxon-name-part-type="genus" reg="Ceratocystiopsis">C.</tp:taxon-name-part> <tp:taxon-name-part taxon-name-part-type="species" reg="synnemata">synnemata</tp:taxon-name-part></tp:taxon-name></italic>: 2.4–4 ×1–1.4 µm; <italic><tp:taxon-name><tp:taxon-name-part taxon-name-part-type="genus" reg="Ceratocystiopsis">C.</tp:taxon-name-part> <tp:taxon-name-part taxon-name-part-type="species" reg="pallidobrunnea">pallidobrunnea</tp:taxon-name-part></tp:taxon-name></italic>: 2.5–5 × 0.7–1.2 µm (<xref ref-type="bibr" rid="B44">Olchowecki and Reid 1974</xref>), 2–7 × 0.7–2.5 µm (<xref ref-type="bibr" rid="B54">Upadhyay 1981</xref>) (Table <xref ref-type="table" rid="T3">3</xref>). In addition, <italic><tp:taxon-name><tp:taxon-name-part taxon-name-part-type="genus" reg="Ceratocystiopsis">C.</tp:taxon-name-part> <tp:taxon-name-part taxon-name-part-type="species" reg="synnemata">synnemata</tp:taxon-name-part></tp:taxon-name></italic> produces conidiophores that aggregate into loosely arranged <tp:taxon-name><tp:taxon-name-part taxon-name-part-type="genus" reg="Ceratocystiopsis"/><tp:taxon-name-part taxon-name-part-type="species" reg="synnemata">synnemata</tp:taxon-name-part></tp:taxon-name>.</p><fig id="F5" position="float" orientation="portrait"><object-id xmlns:xlink="http://www.w3.org/1999/xlink" content-type="doi" xlink:type="simple">10.3897/mycokeys.68.50035.figure5</object-id><object-id xmlns:xlink="http://www.w3.org/1999/xlink" content-type="arpha" xlink:type="simple">7E873F0D-71A9-5F97-A6CE-CCE7075ADD6D</object-id><label>Figure 5.</label><caption><p><italic><tp:taxon-name><tp:taxon-name-part taxon-name-part-type="genus" reg="Ceratocystiopsis">Ceratocystiopsis</tp:taxon-name-part> <tp:taxon-name-part taxon-name-part-type="species" reg="synnemata">synnemata</tp:taxon-name-part></tp:taxon-name></italic> sp. nov. (<abbrev xmlns:xlink="http://www.w3.org/1999/xlink" xlink:title="The Natural Resources Institute Finland (Luke)" xlink:type="simple">NRIF</abbrev> 16918DA=<abbrev xmlns:xlink="http://www.w3.org/1999/xlink" content-type="institution" xlink:title="Culture collection of the Department of Forest Pathology, Mycology and Tree Physiology; University of Agriculture in Krakow, Poland" id="ABBRID0EWYBI" xlink:type="simple">KFL</abbrev> 16918DA) <bold>a, b</bold> micronematous conidiophores <bold>c–e</bold> macronematous conidiophores <bold>f, g</bold> conidiophores aggregate in <tp:taxon-name><tp:taxon-name-part taxon-name-part-type="genus" reg="Ceratocystiopsis"/><tp:taxon-name-part taxon-name-part-type="species" reg="synnemata">synnemata</tp:taxon-name-part></tp:taxon-name><bold>h</bold> conidia <bold>i</bold> fourteen-day-old culture on MEA. Scale bars: 25 μm (<bold>a</bold>), 10 μm (<bold>b</bold>), 25 μm (<bold>c–g</bold>), 10 μm (<bold>h</bold>).</p></caption><graphic xmlns:xlink="http://www.w3.org/1999/xlink" xlink:href="mycokeys-68-023-g005.jpg" position="float" orientation="portrait" xlink:type="simple" id="oo_422416.jpg"><uri content-type="original_file" xlink:type="simple">https://binary.pensoft.net/fig/422416</uri></graphic></fig><table-wrap id="T3" position="float" orientation="portrait"><label>Table 3.</label><caption><p>Morphological comparisons of closely related species to <italic><tp:taxon-name><tp:taxon-name-part taxon-name-part-type="genus" reg="Ceratocystiopsis">Ceratocystiopsis</tp:taxon-name-part> <tp:taxon-name-part taxon-name-part-type="species" reg="synnemata">synnemata</tp:taxon-name-part></tp:taxon-name></italic> sp. nov.</p></caption><table id="TID0EDDCI" rules="all"><tbody><tr><th rowspan="1" colspan="1">Species</th><th rowspan="1" colspan="1"><italic><tp:taxon-name><tp:taxon-name-part taxon-name-part-type="genus" reg="Ceratocystiopsis">Ceratocystiopsis</tp:taxon-name-part> <tp:taxon-name-part taxon-name-part-type="species" reg="pallidobrunnea">pallidobrunnea</tp:taxon-name-part></tp:taxon-name></italic> (<xref ref-type="bibr" rid="B44">Olchowecki and Reid 1974</xref>)</th><th rowspan="1" colspan="1"><italic><tp:taxon-name><tp:taxon-name-part taxon-name-part-type="genus" reg="Ceratocystiopsis">Ceratocystiopsis</tp:taxon-name-part> <tp:taxon-name-part taxon-name-part-type="species" reg="pallidobrunnea">pallidobrunnea</tp:taxon-name-part></tp:taxon-name></italic> (<xref ref-type="bibr" rid="B54">Upadhyay 1981</xref>)</th><th rowspan="1" colspan="1"><italic><tp:taxon-name><tp:taxon-name-part taxon-name-part-type="genus" reg="Ceratocystiopsis">Ceratocystiopsis</tp:taxon-name-part> <tp:taxon-name-part taxon-name-part-type="species" reg="synnemata">synnemata</tp:taxon-name-part></tp:taxon-name></italic> sp. nov.</th></tr><tr><td rowspan="1" colspan="1">Sexual state</td><td rowspan="1" colspan="1">Present</td><td rowspan="1" colspan="1">Present</td><td rowspan="1" colspan="1">unknown</td></tr><tr><td rowspan="1" colspan="1">Ascomata base</td><td rowspan="1" colspan="1">40–60</td><td rowspan="1" colspan="1">40–75</td><td rowspan="1" colspan="1"/></tr><tr><td rowspan="1" colspan="1">Ascomatal neck length (μm)</td><td rowspan="1" colspan="1">15–60</td><td rowspan="1" colspan="1">21.2–66</td><td rowspan="1" colspan="1"/></tr><tr><td rowspan="1" colspan="1">Ascospore shape</td><td rowspan="1" colspan="1">allantoid or falcate with truncate ends in side view, cylindrical or fusiform with truncate ends in face view</td><td rowspan="1" colspan="1">falcate with truncate or obtuse ends in side view, fusiform or ellipsoid-fusiform in face view</td><td rowspan="1" colspan="1"/></tr><tr><td rowspan="1" colspan="1">Ascospore size (in face view, μm)</td><td rowspan="1" colspan="1">(-3.5)4.5–7.5 × 0.7–1 excluding sheath</td><td rowspan="1" colspan="1">14–17.5(-22.5) × 1–1.5(-1.8) including sheath</td><td rowspan="1" colspan="1"/></tr><tr><td rowspan="1" colspan="1"/><td rowspan="1" colspan="1"/><td rowspan="1" colspan="1"/><td rowspan="1" colspan="1"/></tr><tr><td rowspan="1" colspan="1">Conidial shape</td><td rowspan="1" colspan="1">allantoid or oblong with obtuse ends</td><td rowspan="1" colspan="1">cylindrical, allantoid</td><td rowspan="1" colspan="1">oblong-elliptical</td></tr><tr><td rowspan="1" colspan="1">Conidial size (μm)</td><td rowspan="1" colspan="1">2.5–5 × 0.7–1.2</td><td rowspan="1" colspan="1">2–7 × 0.7–2.5</td><td rowspan="1" colspan="1">2.4–4 × 1–1.4</td></tr><tr><td rowspan="1" colspan="1">Branched conidiophores</td><td rowspan="1" colspan="1">present, to 50 μm long</td><td rowspan="1" colspan="1">present</td><td rowspan="1" colspan="1">present, 76.9 μm long</td></tr><tr><td rowspan="1" colspan="1">Conidiophores aggregate into <tp:taxon-name><tp:taxon-name-part taxon-name-part-type="genus" reg="Ceratocystiopsis"/><tp:taxon-name-part taxon-name-part-type="species" reg="synnemata">synnemata</tp:taxon-name-part></tp:taxon-name></td><td rowspan="1" colspan="1">absent</td><td rowspan="1" colspan="1">absent</td><td rowspan="1" colspan="1">present</td></tr><tr><td rowspan="1" colspan="1">Optimal growth temp on MEA</td><td rowspan="1" colspan="1">–</td><td rowspan="1" colspan="1">–</td><td rowspan="1" colspan="1"/></tr><tr><td rowspan="1" colspan="1">Growth rate at optimum</td><td rowspan="1" colspan="1">–</td><td rowspan="1" colspan="1">–</td><td rowspan="1" colspan="1"/></tr><tr><td rowspan="1" colspan="1">Host</td><td rowspan="1" colspan="1">
                      <italic><tp:taxon-name><tp:taxon-name-part taxon-name-part-type="genus" reg="Populus">Populus</tp:taxon-name-part> <tp:taxon-name-part taxon-name-part-type="species" reg="tremuloides">tremuloides</tp:taxon-name-part></tp:taxon-name></italic>
                    </td><td rowspan="1" colspan="1">
                      <italic><tp:taxon-name><tp:taxon-name-part taxon-name-part-type="genus" reg="Populus">Populus</tp:taxon-name-part> <tp:taxon-name-part taxon-name-part-type="species" reg="tremuloides">tremuloides</tp:taxon-name-part></tp:taxon-name></italic>
                    </td><td rowspan="1" colspan="1"><italic><tp:taxon-name><tp:taxon-name-part taxon-name-part-type="genus" reg="Alnus">Alnus</tp:taxon-name-part> <tp:taxon-name-part taxon-name-part-type="species" reg="incana">incana</tp:taxon-name-part></tp:taxon-name></italic>, <italic><tp:taxon-name><tp:taxon-name-part taxon-name-part-type="genus" reg="Populus">Populus</tp:taxon-name-part> <tp:taxon-name-part taxon-name-part-type="species" reg="tremula">tremula</tp:taxon-name-part></tp:taxon-name></italic></td></tr><tr><td rowspan="1" colspan="1">Arthropods</td><td rowspan="1" colspan="1">unknown</td><td rowspan="1" colspan="1">unknown</td><td rowspan="1" colspan="1"><italic><tp:taxon-name><tp:taxon-name-part taxon-name-part-type="genus" reg="Dryocoetes">Dryocoetes</tp:taxon-name-part> <tp:taxon-name-part taxon-name-part-type="species" reg="alni">alni</tp:taxon-name-part></tp:taxon-name></italic>,</td></tr><tr><td rowspan="1" colspan="1">Distribution</td><td rowspan="1" colspan="1">Manitoba, Canada</td><td rowspan="1" colspan="1">Manitoba, Canada</td><td rowspan="1" colspan="1">Poland</td></tr></tbody></table></table-wrap></tp:treatment-sec><ref-list><ref id="B44"><mixed-citation xmlns:xlink="http://www.w3.org/1999/xlink" xlink:type="simple"><person-group><name name-style="western"><surname>Olchowecki</surname><given-names>A</given-names></name><name name-style="western"><surname>Reid</surname><given-names>J</given-names></name></person-group> (<year>1974</year>) <article-title>Taxonomy of the genus <italic><tp:taxon-name><tp:taxon-name-part taxon-name-part-type="genus">Ceratocystis</tp:taxon-name-part></tp:taxon-name></italic> in Manitoba.</article-title><source>Canadian Journal of Botany</source><volume>52</volume>: <fpage>1675</fpage>–<lpage>1711</lpage>. <ext-link xlink:type="simple" ext-link-type="doi" xlink:href="10.1139/b74-222">https://doi.org/10.1139/b74-222</ext-link></mixed-citation></ref><ref id="B54"><mixed-citation xmlns:xlink="http://www.w3.org/1999/xlink" xlink:type="simple"><person-group><name name-style="western"><surname>Upadhyay</surname><given-names>HP</given-names></name></person-group> (<year>1981</year>) A Monograph of <italic><tp:taxon-name><tp:taxon-name-part taxon-name-part-type="genus">Ceratocystis</tp:taxon-name-part></tp:taxon-name></italic> and <italic><tp:taxon-name><tp:taxon-name-part taxon-name-part-type="genus">Ceratocystiopsis</tp:taxon-name-part></tp:taxon-name></italic>. Athens, University of Georgia Press.</mixed-citation></ref></ref-list></tp:taxon-treatment>
