# Supplementary material for: Two new species of Ophiostomatales (Sordariomycetes) associated with the bark beetle Dryocoetes alni from Poland
Source: MycoKeys. 2020 Jun 17;68:23–48. doi: 10.3897/mycokeys.68.50035 (PMC7314864; doi:10.3897/mycokeys.68.50035)
Supplement: XML Treatment for Leptographium alneum [file mycokeys.68.50035-treatment2.xml]

<!DOCTYPE tp:taxon-treatment
  PUBLIC "-//TaxonX//DTD Taxonomic Treatment Publishing DTD v0 20100105//EN" "tax-treatment-NSO.dtd">
<tp:taxon-treatment xmlns:tp="http://www.plazi.org/taxpub"><tp:treatment-meta><kwd-group><label>Taxon classification</label><kwd><named-content xmlns:xlink="http://www.w3.org/1999/xlink" content-type="kingdom">Fungi</named-content></kwd><kwd><named-content xmlns:xlink="http://www.w3.org/1999/xlink" content-type="order">Ophiostomatales</named-content></kwd><kwd><named-content xmlns:xlink="http://www.w3.org/1999/xlink" content-type="family">Ophiostomataceae</named-content></kwd></kwd-group><mixed-citation publication-type="journal"><person-group><name><surname>Strzałka</surname><given-names>Beata</given-names></name><name><surname>Jankowiak</surname><given-names>Robert</given-names></name><name><surname>Bilański</surname><given-names>Piotr</given-names></name><name><surname>Patel</surname><given-names>Nikita</given-names></name><name><surname>Hausner</surname><given-names>Georg</given-names></name><name><surname>Linnakoski</surname><given-names>Riikka</given-names></name><name><surname>Solheim</surname><given-names>Halvor</given-names></name></person-group><article-title>Two new species of <tp:taxon-name><tp:taxon-name-part taxon-name-part-type="genus" reg="Ophiostomatales">Ophiostomatales</tp:taxon-name-part></tp:taxon-name> (<tp:taxon-name><tp:taxon-name-part taxon-name-part-type="class">Sordariomycetes</tp:taxon-name-part></tp:taxon-name>) associated with the bark beetle <italic><tp:taxon-name><tp:taxon-name-part taxon-name-part-type="genus" reg="Dryocoetes">Dryocoetes</tp:taxon-name-part> <tp:taxon-name-part taxon-name-part-type="species" reg="alni">alni</tp:taxon-name-part></tp:taxon-name></italic> from Poland</article-title><source>MycoKeys</source><day>17</day><month>6</month><year>2020</year><volume>68</volume><fpage>23</fpage><lpage>48</lpage><pub-id pub-id-type="doi">10.3897/mycokeys.68.50035</pub-id></mixed-citation></tp:treatment-meta><tp:nomenclature><tp:taxon-name><object-id xmlns:xlink="http://www.w3.org/1999/xlink" content-type="arpha" xlink:type="simple">6368BAB3-6455-5B38-9484-9C4BB9D50187</object-id>
              <tp:taxon-name-part taxon-name-part-type="genus" reg="Leptographium">Leptographium</tp:taxon-name-part>
              <tp:taxon-name-part taxon-name-part-type="species" reg="alneum">alneum</tp:taxon-name-part>
              <object-id xmlns:xlink="http://www.w3.org/1999/xlink" content-type="mycobank" xlink:type="simple">MycoBank No: 835146</object-id>
            </tp:taxon-name><tp:taxon-authority>B. Strzałka, R. Jankowiak &amp; P. Bilański</tp:taxon-authority><tp:taxon-status xmlns:xlink="http://www.w3.org/1999/xlink" xlink:type="simple">sp. nov.</tp:taxon-status><xref ref-type="fig" rid="F6">Fig. 6</xref></tp:nomenclature><tp:treatment-sec sec-type="etymology" id="SECID0EDGCI"><title>Etymology.</title><p>The epithet (<tp:taxon-name><tp:taxon-name-part taxon-name-part-type="genus" reg="Leptographium"/><tp:taxon-name-part taxon-name-part-type="species" reg="alneum">alneum</tp:taxon-name-part></tp:taxon-name>) refers to the species name of the bark beetle vector of this fungus, <italic><tp:taxon-name><tp:taxon-name-part taxon-name-part-type="genus" reg="Dryocoetes">Dryocoetes</tp:taxon-name-part> <tp:taxon-name-part taxon-name-part-type="species" reg="alni">alni</tp:taxon-name-part></tp:taxon-name></italic>.</p></tp:treatment-sec><tp:treatment-sec sec-type="material" id="SECID0E4GCI"><title>Type.</title><p>Poland, Paprocice, from <italic><tp:taxon-name><tp:taxon-name-part taxon-name-part-type="genus" reg="Dryocoetes">Dryocoetes</tp:taxon-name-part> <tp:taxon-name-part taxon-name-part-type="species" reg="alni">alni</tp:taxon-name-part></tp:taxon-name></italic> beetle infesting <italic><tp:taxon-name><tp:taxon-name-part taxon-name-part-type="genus" reg="Populus">Populus</tp:taxon-name-part> <tp:taxon-name-part taxon-name-part-type="species" reg="tremula">tremula</tp:taxon-name-part></tp:taxon-name></italic>, 2 Nov 2017, <italic>K. Miśkiewicz</italic>, (<named-content xmlns:xlink="http://www.w3.org/1999/xlink" content-type="dwc:institutional_code" xlink:type="simple">TUR</named-content> 207557 <ext-link xmlns:xlink="http://www.w3.org/1999/xlink" xlink:type="simple" ext-link-type="uri" xlink:href="http://mus.utu.fi/TFU.207557">http://mus.utu.fi/TFU.207557</ext-link><bold><italic>holotype</italic></bold>, ex-holotype cultures: <named-content xmlns:xlink="http://www.w3.org/1999/xlink" content-type="dwc:institutional_code" xlink:type="simple">CBS</named-content> 144091 = <abbrev xmlns:xlink="http://www.w3.org/1999/xlink" content-type="institution" xlink:title="culture collection of the Forestry and Agricultural Biotechnology Institute (FABI), University of Pretoria, South Africa" id="ABBRID0ENICI" xlink:type="simple">CMW</abbrev> 51789).</p><fig id="F6" position="float" orientation="portrait"><object-id xmlns:xlink="http://www.w3.org/1999/xlink" content-type="doi" xlink:type="simple">10.3897/mycokeys.68.50035.figure6</object-id><object-id xmlns:xlink="http://www.w3.org/1999/xlink" content-type="arpha" xlink:type="simple">D694CF04-0FD6-598D-B06C-07CD610EF31D</object-id><label>Figure 6.</label><caption><p><italic><tp:taxon-name><tp:taxon-name-part taxon-name-part-type="genus" reg="Leptographium">Leptographium</tp:taxon-name-part> <tp:taxon-name-part taxon-name-part-type="species" reg="alneum">alneum</tp:taxon-name-part></tp:taxon-name></italic> sp. nov. (<named-content xmlns:xlink="http://www.w3.org/1999/xlink" content-type="dwc:institutional_code" xlink:type="simple">CBS</named-content> 144901) <bold>a</bold><italic><tp:taxon-name><tp:taxon-name-part taxon-name-part-type="genus" reg="Dryocoetes">Dryocoetes</tp:taxon-name-part> <tp:taxon-name-part taxon-name-part-type="species" reg="alni">alni</tp:taxon-name-part></tp:taxon-name></italic>-infested <italic><tp:taxon-name><tp:taxon-name-part taxon-name-part-type="genus" reg="Populus">Populus</tp:taxon-name-part> <tp:taxon-name-part taxon-name-part-type="species" reg="tremula">tremula</tp:taxon-name-part></tp:taxon-name></italic> tree <bold>b</bold> galleries of <italic><tp:taxon-name><tp:taxon-name-part taxon-name-part-type="genus" reg="Dryocoetes">D.</tp:taxon-name-part> <tp:taxon-name-part taxon-name-part-type="species" reg="alni">alni</tp:taxon-name-part></tp:taxon-name></italic> with ascomata <bold>c</bold> ascoma <bold>d</bold> ascomatal base <bold>e</bold> ascospores <bold>f</bold> ostiolar hyphae <bold>g–i</bold> conidiophores, black arrow indicates barrel-shaped cells <bold>j</bold> conidiogenous <bold>k</bold> conidia <bold>l</bold> club-shape cells <bold>m</bold> fourteen-day-old culture on MEA. Scale bars: 50 μm (<bold>c</bold>), 25 μm (<bold>d</bold>), 10 μm (<bold>e</bold>), 10 μm (<bold>f</bold>), 25 μm (<bold>g</bold>), 25 μm (<bold>h</bold>), 50 μm (<bold>i</bold>), 10 μm (<bold>j</bold>), 10 μm (<bold>k</bold>), 50 μm (<bold>l</bold>).</p></caption><graphic xmlns:xlink="http://www.w3.org/1999/xlink" xlink:href="mycokeys-68-023-g006.jpg" position="float" orientation="portrait" xlink:type="simple" id="oo_422417.jpg"><uri content-type="original_file" xlink:type="simple">https://binary.pensoft.net/fig/422417</uri></graphic></fig></tp:treatment-sec><tp:treatment-sec sec-type="description" id="SECID0E1LCI"><title>Description.</title><p><bold><italic>Sexual morph</italic></bold>: Ascomata developing after 30 d on sterilized <italic><tp:taxon-name><tp:taxon-name-part taxon-name-part-type="genus" reg="Populus">Populus</tp:taxon-name-part></tp:taxon-name></italic> twigs when two mating types were paired: superficially or partly embedded in the agar or wood, single. Bases light brown to dark brown, globose, unornamented, (59–)66–90(–108) μm in diameter, necks dark brown, cylindrical, straight or curved, (58–)68–88(–114) μm long (excluding ostiolar hyphae), (18.7–)20.7–27.9(–31) μm wide at base, (10.2–)11.8–15.3(–17.8) μm wide at the tip. <bold><italic>Ostiolar hyphae</italic></bold> present, pale brown, straight, non-septate or sporadically one-septate, numerous, divergent, pointed at the tip, (14.6–)15.9–19(–22.7) μm long, 5 to 12 in number. <bold><italic>Asci</italic></bold> not seen. <bold><italic>Ascospores</italic></bold> one-celled, hyaline, falcate in side view, (7.4–)8.1–11.1(–14.3) × (1.2–)1.5–2.1(–2.4) μm; fusiform in face view, (6.9–)7.4–8.8(–10.3) × (1.8–)2–2.8(–3.3) μm; end view not seen, excluding hyaline gelatinous sheath, (8.9–)10–11.5(–12.2) × (4.5–)5.5–6.7(–7) μm in face view including sheath, accumulated in orange yellow-colored mass at the tip of the neck. Gelatinous sheath 0.5–3 μm thick, oval in face view.</p><p><bold><italic>Asexual morph</italic>: <italic>conidiophores</italic></bold> macronematous, arising directly from hyphae, single solitary, without rhizoidal hyphae at the bases, often with barrel-shaped or globose cells, (48.1–)59.3–84.2(–102.9) μm in length. <bold><italic>Stipes</italic></bold> erect, light olivaceous, 1–4 septate (mostly 2), (7.6–)14.3–39.2(–48.5) μm long (from first basal septum to below primary branches), (2–)2.4–5.4(–15.6) μm wide below primary branches, apical cell often strongly swollen, (3.2–)3.8–5.2(–6.1) μm wide at base, basal cell rarely swollen. Conidiophores often composed of barrel or globose cells. <bold><italic>Conidiogenous apparatus</italic></bold> (20–)26.5–38.6(–48.7) μm long (excluding conidial mass) consisting of 2–3 series of branches-type B (more than two branches) (<xref ref-type="bibr" rid="B25">Jacobs and Wingfield 2001</xref>). Primary branches light olivaceous, cylindrical or swollen, smooth, (5.1–)5.8–12.7(–23.1) × (1.2–)1.6–4.2(–6.8) μm. <bold><italic>Conidiogenous cells</italic></bold> hyaline, tapering from base to apex, (11.6–)13.2–19(–23.7) × (0.8–)0.9–2(–3.5) μm. <bold><italic>Conidia</italic></bold> hyaline, mostly allantoid, sometimes oblong to obovoid (3.2–)3.7–5.9(–9.7) × (0.8–)1–1.8(–2.8) μm, accumulating around the conidiogenous apparatus as a creamy mucilaginous mass.</p><p><bold><italic>Cultural characteristics</italic></bold>: Colonies with optimal growth at 30 °C on 2% MEA with radial growth rate 8.8 (± 0.9) mm/d, good growth observed at 35 °C (8.3 mm/d) and better than at 25 °C (7.9 mm/d). Colonies brownish gray with distinct silvery gloss, margin smooth. Hyphae olive yellow in color, smooth, submerged in the medium and aerial mycelium abundant, not constricted at the septa, 1.1–5.5 (mean 2.5±1) µm diam., asexual morph very abundant, which gives a shade of gray. Club-shaped cells terminal on septate hyphal branches present, (11.5–)14.8–25.6(–33.3) × (7.7–)11.3–15.1(–18.2) μm, born on a multicelled stalk, (7.2–)14.7–82.4(–124.2) μm long, (4.4–)5.1–7.7(–9.7) μm wide below primary septa, (2.9–)4–6(–7.4) μm wide at base. Perithecia and asexual morph co-occur in culture.</p></tp:treatment-sec><tp:treatment-sec sec-type="host" id="SECID0EZNCI"><title>Host trees.</title><p><italic><tp:taxon-name><tp:taxon-name-part taxon-name-part-type="genus" reg="Alnus">Alnus</tp:taxon-name-part> <tp:taxon-name-part taxon-name-part-type="species" reg="incana">incana</tp:taxon-name-part></tp:taxon-name></italic>, <italic><tp:taxon-name><tp:taxon-name-part taxon-name-part-type="genus" reg="Malus">Malus</tp:taxon-name-part> <tp:taxon-name-part taxon-name-part-type="species" reg="sylvestris">sylvestris</tp:taxon-name-part></tp:taxon-name></italic>, <italic><tp:taxon-name><tp:taxon-name-part taxon-name-part-type="genus" reg="Populus">Populus</tp:taxon-name-part> <tp:taxon-name-part taxon-name-part-type="species" reg="tremula">tremula</tp:taxon-name-part></tp:taxon-name></italic></p></tp:treatment-sec><tp:treatment-sec sec-type="Insect vector" id="SECID0E6OCI"><title>Insect vector.</title><p><italic><tp:taxon-name><tp:taxon-name-part taxon-name-part-type="genus" reg="Dryocoetes">Dryocoetes</tp:taxon-name-part> <tp:taxon-name-part taxon-name-part-type="species" reg="alni">alni</tp:taxon-name-part></tp:taxon-name></italic>, <italic><tp:taxon-name><tp:taxon-name-part taxon-name-part-type="genus" reg="Scolytus">Scolytus</tp:taxon-name-part> <tp:taxon-name-part taxon-name-part-type="species" reg="mali">mali</tp:taxon-name-part></tp:taxon-name></italic></p></tp:treatment-sec><tp:treatment-sec sec-type="distribution" id="SECID0E1PCI"><title>Distribution.</title><p>Poland</p></tp:treatment-sec><tp:treatment-sec sec-type="notes" id="SECID0E6PCI"><title>Note.</title><p>Morphologically, <italic><tp:taxon-name><tp:taxon-name-part taxon-name-part-type="genus" reg="Leptographium">Leptographium</tp:taxon-name-part> <tp:taxon-name-part taxon-name-part-type="species" reg="alneum">alneum</tp:taxon-name-part></tp:taxon-name></italic> differs from <italic><tp:taxon-name><tp:taxon-name-part taxon-name-part-type="genus" reg="Grosmannia">Grosmannia</tp:taxon-name-part> <tp:taxon-name-part taxon-name-part-type="species" reg="crassivaginata">crassivaginata</tp:taxon-name-part></tp:taxon-name></italic> in having longer ascomatal necks (<italic><tp:taxon-name><tp:taxon-name-part taxon-name-part-type="genus" reg="Leptographium">L.</tp:taxon-name-part> <tp:taxon-name-part taxon-name-part-type="species" reg="alneum">alneum</tp:taxon-name-part></tp:taxon-name></italic>: 58–114 µm: <italic><tp:taxon-name><tp:taxon-name-part taxon-name-part-type="genus" reg="Grosmannia">G.</tp:taxon-name-part> <tp:taxon-name-part taxon-name-part-type="species" reg="crassivaginata">crassivaginata</tp:taxon-name-part></tp:taxon-name></italic>: 40–60 µm), and the presence of larger club-shaped cells (<italic><tp:taxon-name><tp:taxon-name-part taxon-name-part-type="genus" reg="Leptographium">L.</tp:taxon-name-part> <tp:taxon-name-part taxon-name-part-type="species" reg="alneum">alneum</tp:taxon-name-part></tp:taxon-name></italic>: 11.5–33.3 × 7.7–18.2 µm; <italic><tp:taxon-name><tp:taxon-name-part taxon-name-part-type="genus" reg="Grosmannia">G.</tp:taxon-name-part> <tp:taxon-name-part taxon-name-part-type="species" reg="crassivaginata">crassivaginata</tp:taxon-name-part></tp:taxon-name></italic>: 12–20 × 8–12 µm (<xref ref-type="bibr" rid="B17">Griffin 1968</xref>), 6.5–18.5 × 5–13.5 µm (<named-content xmlns:xlink="http://www.w3.org/1999/xlink" content-type="dwc:institutional_code" xlink:type="simple">CBS</named-content> 119144), (Table <xref ref-type="table" rid="T4">4</xref>). In addition, <italic><tp:taxon-name><tp:taxon-name-part taxon-name-part-type="genus" reg="Leptographium">L.</tp:taxon-name-part> <tp:taxon-name-part taxon-name-part-type="species" reg="alneum">alneum</tp:taxon-name-part></tp:taxon-name></italic> has aseptate or sporadically 1-septate ostiolar hypahe, which are septate in <italic><tp:taxon-name><tp:taxon-name-part taxon-name-part-type="genus" reg="Grosmannia">G.</tp:taxon-name-part> <tp:taxon-name-part taxon-name-part-type="species" reg="crassivaginata">crassivaginata</tp:taxon-name-part></tp:taxon-name></italic>. <italic><tp:taxon-name><tp:taxon-name-part taxon-name-part-type="genus" reg="Leptographium">Leptographium</tp:taxon-name-part> <tp:taxon-name-part taxon-name-part-type="species" reg="alneum">alneum</tp:taxon-name-part></tp:taxon-name></italic> frequently produces conidiophores with barrel-shaped or globose cells, while in <italic><tp:taxon-name><tp:taxon-name-part taxon-name-part-type="genus" reg="Grosmannia">G.</tp:taxon-name-part> <tp:taxon-name-part taxon-name-part-type="species" reg="crassivaginata">crassivaginata</tp:taxon-name-part></tp:taxon-name></italic> the cells of the conidiophore are slightly swollen at most. In contrast to <italic><tp:taxon-name><tp:taxon-name-part taxon-name-part-type="genus" reg="Grosmannia">G.</tp:taxon-name-part> <tp:taxon-name-part taxon-name-part-type="species" reg="crassivaginata">crassivaginata</tp:taxon-name-part></tp:taxon-name></italic> (<named-content xmlns:xlink="http://www.w3.org/1999/xlink" content-type="dwc:institutional_code" xlink:type="simple">CBS</named-content> 119144), <italic><tp:taxon-name><tp:taxon-name-part taxon-name-part-type="genus" reg="Leptographium">L.</tp:taxon-name-part> <tp:taxon-name-part taxon-name-part-type="species" reg="alneum">alneum</tp:taxon-name-part></tp:taxon-name></italic> has larger conidia, especially in regard to width (<italic><tp:taxon-name><tp:taxon-name-part taxon-name-part-type="genus" reg="Leptographium">L.</tp:taxon-name-part> <tp:taxon-name-part taxon-name-part-type="species" reg="alneum">alneum</tp:taxon-name-part></tp:taxon-name></italic>: (3.2–)3.7–5.9(–9.7) × (0.8–)1–1.8(–2.8) µm: <italic><tp:taxon-name><tp:taxon-name-part taxon-name-part-type="genus" reg="Grosmannia">G.</tp:taxon-name-part> <tp:taxon-name-part taxon-name-part-type="species" reg="crassivaginata">crassivaginata</tp:taxon-name-part></tp:taxon-name></italic>: (2.4–)3.2–5(–8.1) × (0.7–)0.9–1.3(–1.7) µm) (Table <xref ref-type="table" rid="T4">4</xref>). <italic><tp:taxon-name><tp:taxon-name-part taxon-name-part-type="genus" reg="Leptographium">Leptographium</tp:taxon-name-part> <tp:taxon-name-part taxon-name-part-type="species" reg="alneum">alneum</tp:taxon-name-part></tp:taxon-name></italic> has brownish gray colony with silvery gloss cultures in contrast to the olive brown colored colonies of <italic><tp:taxon-name><tp:taxon-name-part taxon-name-part-type="genus" reg="Grosmannia">G.</tp:taxon-name-part> <tp:taxon-name-part taxon-name-part-type="species" reg="crassivaginata">crassivaginata</tp:taxon-name-part></tp:taxon-name></italic> (isolate <named-content xmlns:xlink="http://www.w3.org/1999/xlink" content-type="dwc:institutional_code" xlink:type="simple">CBS</named-content> 119144). The optimal growth on MEA for <italic><tp:taxon-name><tp:taxon-name-part taxon-name-part-type="genus" reg="Leptographium">L.</tp:taxon-name-part> <tp:taxon-name-part taxon-name-part-type="species" reg="alneum">alneum</tp:taxon-name-part></tp:taxon-name></italic> and <italic><tp:taxon-name><tp:taxon-name-part taxon-name-part-type="genus" reg="Grosmannia">G.</tp:taxon-name-part> <tp:taxon-name-part taxon-name-part-type="species" reg="crassivaginata">crassivaginata</tp:taxon-name-part></tp:taxon-name></italic> (isolate <named-content xmlns:xlink="http://www.w3.org/1999/xlink" content-type="dwc:institutional_code" xlink:type="simple">CBS</named-content> 119144) is 30 °C. However, <italic><tp:taxon-name><tp:taxon-name-part taxon-name-part-type="genus" reg="Leptographium">L.</tp:taxon-name-part> <tp:taxon-name-part taxon-name-part-type="species" reg="alneum">alneum</tp:taxon-name-part></tp:taxon-name></italic> grows much faster than <italic><tp:taxon-name><tp:taxon-name-part taxon-name-part-type="genus" reg="Grosmannia">G.</tp:taxon-name-part> <tp:taxon-name-part taxon-name-part-type="species" reg="crassivaginata">crassivaginata</tp:taxon-name-part></tp:taxon-name></italic> (<italic><tp:taxon-name><tp:taxon-name-part taxon-name-part-type="genus" reg="Leptographium">L.</tp:taxon-name-part> <tp:taxon-name-part taxon-name-part-type="species" reg="alneum">alneum</tp:taxon-name-part></tp:taxon-name></italic> 8.8 mm/d, <italic><tp:taxon-name><tp:taxon-name-part taxon-name-part-type="genus" reg="Grosmannia">G.</tp:taxon-name-part> <tp:taxon-name-part taxon-name-part-type="species" reg="crassivaginata">crassivaginata</tp:taxon-name-part></tp:taxon-name></italic> 6.9 mm/d) and grows faster at 35 °C (8.3 mm/d) than at 25 °C (7.9 mm/d). In contrast, <italic><tp:taxon-name><tp:taxon-name-part taxon-name-part-type="genus" reg="Grosmannia">G.</tp:taxon-name-part> <tp:taxon-name-part taxon-name-part-type="species" reg="crassivaginata">crassivaginata</tp:taxon-name-part></tp:taxon-name></italic> grows much faster at 25 °C (5.6 mm/d) than 35 °C (4.4 mm/d).</p><table-wrap id="T4" position="float" orientation="portrait"><label>Table 4.</label><caption><p>Morphological comparisons of closely related species to <italic><tp:taxon-name><tp:taxon-name-part taxon-name-part-type="genus" reg="Leptographium">Leptographium</tp:taxon-name-part> <tp:taxon-name-part taxon-name-part-type="species" reg="alneum">alneum</tp:taxon-name-part></tp:taxon-name></italic> sp. nov.</p></caption><table id="TID0EGOCI" rules="all"><tbody><tr><th rowspan="1" colspan="1">Species*</th><th rowspan="1" colspan="1"><italic><tp:taxon-name><tp:taxon-name-part taxon-name-part-type="genus" reg="Grosmannia">G.</tp:taxon-name-part> <tp:taxon-name-part taxon-name-part-type="species" reg="crassivaginata">crassivaginata</tp:taxon-name-part></tp:taxon-name></italic> (<xref ref-type="bibr" rid="B17">Griffin 1968</xref>), holotype DAOM 110144)</th><th rowspan="1" colspan="1"><italic><tp:taxon-name><tp:taxon-name-part taxon-name-part-type="genus" reg="Grosmannia">G.</tp:taxon-name-part> <tp:taxon-name-part taxon-name-part-type="species" reg="crassivaginata">crassivaginata</tp:taxon-name-part></tp:taxon-name></italic> (<xref ref-type="bibr" rid="B25">Jacobs and Wingfield 2001</xref>), holotype DAOM 110144)</th><th rowspan="1" colspan="1"><italic><tp:taxon-name><tp:taxon-name-part taxon-name-part-type="genus" reg="Grosmannia">G.</tp:taxon-name-part> <tp:taxon-name-part taxon-name-part-type="species" reg="crassivaginata">crassivaginata</tp:taxon-name-part></tp:taxon-name></italic> (<xref ref-type="bibr" rid="B54">Upadhyay 1981</xref>), RWD 858, <named-content xmlns:xlink="http://www.w3.org/1999/xlink" content-type="dwc:institutional_code" xlink:type="simple">WIN</named-content>(M) 69-12</th><th rowspan="1" colspan="1"><italic><tp:taxon-name><tp:taxon-name-part taxon-name-part-type="genus" reg="Grosmannia">G.</tp:taxon-name-part> <tp:taxon-name-part taxon-name-part-type="species" reg="crassivaginata">crassivaginata</tp:taxon-name-part></tp:taxon-name></italic> (this study, CBS119144)</th><th rowspan="1" colspan="1"><italic><tp:taxon-name><tp:taxon-name-part taxon-name-part-type="genus" reg="Leptographium">L.</tp:taxon-name-part> <tp:taxon-name-part taxon-name-part-type="species" reg="piriforme">piriforme</tp:taxon-name-part></tp:taxon-name></italic> (<xref ref-type="bibr" rid="B16">Greif et al. 2006</xref>)</th><th rowspan="1" colspan="1"><italic><tp:taxon-name><tp:taxon-name-part taxon-name-part-type="genus" reg="Leptographium">L.</tp:taxon-name-part> <tp:taxon-name-part taxon-name-part-type="species" reg="alneum">alneum</tp:taxon-name-part></tp:taxon-name></italic> sp. nov.</th></tr><tr><td rowspan="1" colspan="1">Sexual state</td><td rowspan="1" colspan="1">Present</td><td rowspan="1" colspan="1">Present</td><td rowspan="1" colspan="1">Present</td><td rowspan="1" colspan="1">Absent</td><td rowspan="1" colspan="1">Unknown</td><td rowspan="1" colspan="1">Present</td></tr><tr><td rowspan="1" colspan="1">Ascomata base</td><td rowspan="1" colspan="1">40–90</td><td rowspan="1" colspan="1">40–90</td><td rowspan="1" colspan="1">35–110</td><td rowspan="1" colspan="1"/><td rowspan="1" colspan="1"/><td rowspan="1" colspan="1">59–108</td></tr><tr><td rowspan="1" colspan="1">Ascomatal neck length (μm)</td><td rowspan="1" colspan="1">40–60</td><td rowspan="1" colspan="1">40–60</td><td rowspan="1" colspan="1">37–70 including ostiolar hyphae</td><td rowspan="1" colspan="1"/><td rowspan="1" colspan="1">–</td><td rowspan="1" colspan="1">58–114 excluding ostiolar hyphae</td></tr><tr><td rowspan="1" colspan="1">Ostiolar hyphae length (μm)</td><td rowspan="1" colspan="1">10–25, septate</td><td rowspan="1" colspan="1">–</td><td rowspan="1" colspan="1">septate</td><td rowspan="1" colspan="1"/><td rowspan="1" colspan="1"/><td rowspan="1" colspan="1">14.6–22.7, non-septate</td></tr><tr><td rowspan="1" colspan="1">Ascospore shape</td><td rowspan="1" colspan="1">Falcate in side view, fusiform in face view</td><td rowspan="1" colspan="1">Fusiform,</td><td rowspan="1" colspan="1">Falcate in side view, fusiform in face view</td><td rowspan="1" colspan="1"/><td rowspan="1" colspan="1">–</td><td rowspan="1" colspan="1">Falcate in side view, fusiform in face view</td></tr><tr><td rowspan="1" colspan="1">Ascospore size (in face view, μm)</td><td rowspan="1" colspan="1">5–7 × 1.excluding sheath, 10–11.5×5–6.5 including sheath</td><td rowspan="1" colspan="1">10–11 × 5–6 including sheath</td><td rowspan="1" colspan="1">9–12 × 5–7 including sheath</td><td rowspan="1" colspan="1"/><td rowspan="1" colspan="1">–</td><td rowspan="1" colspan="1">6.9–10.3 × 1.8–3.3 excluding sheath, 8.9–12.2 × 4.5–7 including sheath</td></tr><tr><td rowspan="1" colspan="1">Conidiophores length (μm)</td><td rowspan="1" colspan="1">to 50</td><td rowspan="1" colspan="1">25–105 (-120)</td><td rowspan="1" colspan="1">to 85</td><td rowspan="1" colspan="1">(28.6–)33.2–63.2(–109.1)</td><td rowspan="1" colspan="1"/><td rowspan="1" colspan="1">(48.1–)59.3–84.2(–102.9)</td></tr><tr><td rowspan="1" colspan="1">Stipe length (μm)</td><td rowspan="1" colspan="1"/><td rowspan="1" colspan="1">8–60(-85)</td><td rowspan="1" colspan="1"/><td rowspan="1" colspan="1">(5.6–)3.7–26(–58.6)</td><td rowspan="1" colspan="1">7–45.6</td><td rowspan="1" colspan="1">(7.6–)14.3–39.2(–48.5)</td></tr><tr><td rowspan="1" colspan="1">Conidiogenous apparatus length (μm)</td><td rowspan="1" colspan="1"/><td rowspan="1" colspan="1">15–55 (-60)</td><td rowspan="1" colspan="1"/><td rowspan="1" colspan="1">(22.3–)27–41.3(–54.7)</td><td rowspan="1" colspan="1"/><td rowspan="1" colspan="1">(20–)26.5–38.6(–48.7)</td></tr><tr><td rowspan="1" colspan="1">Conidial shape</td><td rowspan="1" colspan="1">Cylindrical to allantoid</td><td rowspan="1" colspan="1">Oblong to obovoid</td><td rowspan="1" colspan="1">Clavate, curved</td><td rowspan="1" colspan="1">Oblong to allantoids, often clavate</td><td rowspan="1" colspan="1">Curved</td><td rowspan="1" colspan="1">Cylindrical to allantoid</td></tr><tr><td rowspan="1" colspan="1">Conidial size (μm)</td><td rowspan="1" colspan="1">3–6 × 1–1.5</td><td rowspan="1" colspan="1">4–10×1–2</td><td rowspan="1" colspan="1">2.5–12 × 1–2</td><td rowspan="1" colspan="1">(2.4–)3.2–5(–8.1) × (0.7–)0.9–1.3(–1.7)</td><td rowspan="1" colspan="1">2.4–4.6 × 1.0–1.4</td><td rowspan="1" colspan="1">(3.2–)3.7–5.9(–9.7) × (0.8–)1–1.8(–2.8)</td></tr><tr><td rowspan="1" colspan="1">Club-shaped cells size (μm)</td><td rowspan="1" colspan="1">12–20 × 8–12 on short hyphal branches</td><td rowspan="1" colspan="1">–</td><td rowspan="1" colspan="1">9–23 × 7–14 on immersed hyphal branches</td><td rowspan="1" colspan="1">(6.5–)8.5–14.1(–18.5) × (5–)6.5–10.8(–13.5), born terminally or laterally on a non-septate or 2–3 septate stalk, 4.8–41.5 long, 2.5–7.3 wide below primary septa</td><td rowspan="1" colspan="1">14.4–31.2 × 7.2–16., borne on a one- to four celled stalk, 7.2–45.6 × 4.8–7.2</td><td rowspan="1" colspan="1">(11.5–)14.8–25.6(–33.3) × (7.7–)11.3–15.1(–18.2), born terminally on a multicelled stalk, 7.2–124.2 long , 4.4–9.7 wide below primary septa</td></tr><tr><td rowspan="1" colspan="1">Colony color and optimal growth temp on MEA</td><td rowspan="1" colspan="1">Brown, -</td><td rowspan="1" colspan="1">Olivaceous, 30,</td><td rowspan="1" colspan="1">Pale to dark brown or chaetura brown, -</td><td rowspan="1" colspan="1">Olive brown, 30</td><td rowspan="1" colspan="1">Light brown, 35</td><td rowspan="1" colspan="1">Brownish grey, 30</td></tr><tr><td rowspan="1" colspan="1">Radial growth rate (mm/d) at optimum</td><td rowspan="1" colspan="1">–</td><td rowspan="1" colspan="1">–</td><td rowspan="1" colspan="1"/><td rowspan="1" colspan="1">6.9 mm</td><td rowspan="1" colspan="1">–</td><td rowspan="1" colspan="1">8.8 mm</td></tr><tr><td rowspan="1" colspan="1">Host</td><td rowspan="1" colspan="1"><italic><tp:taxon-name><tp:taxon-name-part taxon-name-part-type="genus" reg="Picea">Picea</tp:taxon-name-part> <tp:taxon-name-part taxon-name-part-type="species" reg="mariana">mariana</tp:taxon-name-part></tp:taxon-name></italic>, <italic><tp:taxon-name><tp:taxon-name-part taxon-name-part-type="genus" reg="Populus">Populus</tp:taxon-name-part> <tp:taxon-name-part taxon-name-part-type="species" reg="grandidentata">grandidentata</tp:taxon-name-part></tp:taxon-name></italic>, <italic><tp:taxon-name><tp:taxon-name-part taxon-name-part-type="genus" reg="Populus">P.</tp:taxon-name-part> <tp:taxon-name-part taxon-name-part-type="species" reg="tremuloides">tremuloides</tp:taxon-name-part></tp:taxon-name></italic></td><td rowspan="1" colspan="1"><italic><tp:taxon-name><tp:taxon-name-part taxon-name-part-type="genus" reg="Picea">Picea</tp:taxon-name-part> <tp:taxon-name-part taxon-name-part-type="species" reg="mariana">mariana</tp:taxon-name-part></tp:taxon-name></italic>, <italic><tp:taxon-name><tp:taxon-name-part taxon-name-part-type="genus" reg="Picea">P.</tp:taxon-name-part> <tp:taxon-name-part taxon-name-part-type="species" reg="glauca">glauca</tp:taxon-name-part></tp:taxon-name></italic>, <italic><tp:taxon-name><tp:taxon-name-part taxon-name-part-type="genus" reg="Pinus">Pinus</tp:taxon-name-part> <tp:taxon-name-part taxon-name-part-type="species" reg="resinosa">resinosa</tp:taxon-name-part></tp:taxon-name></italic>, <italic><tp:taxon-name><tp:taxon-name-part taxon-name-part-type="genus" reg="Pinus">P.</tp:taxon-name-part> <tp:taxon-name-part taxon-name-part-type="species" reg="sylvestris">sylvestris</tp:taxon-name-part></tp:taxon-name></italic>, <italic><tp:taxon-name><tp:taxon-name-part taxon-name-part-type="genus" reg="Pinus">P.</tp:taxon-name-part> <tp:taxon-name-part taxon-name-part-type="species" reg="strobus">strobus</tp:taxon-name-part></tp:taxon-name></italic>, <italic><tp:taxon-name><tp:taxon-name-part taxon-name-part-type="genus" reg="Fraxinus">Fraxinus</tp:taxon-name-part> <tp:taxon-name-part taxon-name-part-type="species" reg="nigra">nigra</tp:taxon-name-part></tp:taxon-name></italic>, <italic><tp:taxon-name><tp:taxon-name-part taxon-name-part-type="genus" reg="Populus">Populus</tp:taxon-name-part> <tp:taxon-name-part taxon-name-part-type="species" reg="grandidentata">grandidentata</tp:taxon-name-part></tp:taxon-name></italic>, <italic><tp:taxon-name><tp:taxon-name-part taxon-name-part-type="genus" reg="Populus">P.</tp:taxon-name-part> <tp:taxon-name-part taxon-name-part-type="species" reg="tremuloides">tremuloides</tp:taxon-name-part></tp:taxon-name></italic></td><td rowspan="1" colspan="1">
                      <italic><tp:taxon-name><tp:taxon-name-part taxon-name-part-type="genus" reg="Populus">Populus</tp:taxon-name-part> <tp:taxon-name-part taxon-name-part-type="species" reg="tremuloides">tremuloides</tp:taxon-name-part></tp:taxon-name></italic>
                    </td><td rowspan="1" colspan="1">unknown</td><td rowspan="1" colspan="1">Unknown (<xref ref-type="bibr" rid="B16">Greif et al. 2006</xref>); <italic><tp:taxon-name><tp:taxon-name-part taxon-name-part-type="genus" reg="Pinus">Pinus</tp:taxon-name-part> <tp:taxon-name-part taxon-name-part-type="species" reg="sylvestris">sylvestris</tp:taxon-name-part></tp:taxon-name></italic> (<xref ref-type="bibr" rid="B27">Jankowiak and Kolařík 2010</xref>); <italic><tp:taxon-name><tp:taxon-name-part taxon-name-part-type="genus" reg="Betula">Betula</tp:taxon-name-part> <tp:taxon-name-part taxon-name-part-type="species" reg="verrucosa">verrucosa</tp:taxon-name-part></tp:taxon-name></italic> (<xref ref-type="bibr" rid="B33">Jankowiak et al. 2019c</xref>); <italic><tp:taxon-name><tp:taxon-name-part taxon-name-part-type="genus" reg="Populus">Populus</tp:taxon-name-part> <tp:taxon-name-part taxon-name-part-type="species" reg="tremula">tremula</tp:taxon-name-part></tp:taxon-name></italic> (this study)</td><td rowspan="1" colspan="1"><italic><tp:taxon-name><tp:taxon-name-part taxon-name-part-type="genus" reg="Populus">Populus</tp:taxon-name-part> <tp:taxon-name-part taxon-name-part-type="species" reg="tremula">tremula</tp:taxon-name-part></tp:taxon-name></italic>, <italic><tp:taxon-name><tp:taxon-name-part taxon-name-part-type="genus" reg="Malus">Malus</tp:taxon-name-part> <tp:taxon-name-part taxon-name-part-type="species" reg="sylvestris">sylvestris</tp:taxon-name-part></tp:taxon-name></italic> (<xref ref-type="bibr" rid="B31">Jankowiak et al. 2019a</xref>, this study)</td></tr><tr><td rowspan="1" colspan="1">Arthropods</td><td rowspan="1" colspan="1">Unknown</td><td rowspan="1" colspan="1"/><td rowspan="1" colspan="1">–</td><td rowspan="1" colspan="1">Unknown</td><td rowspan="1" colspan="1"><tp:taxon-name><tp:taxon-name-part taxon-name-part-type="order">Coleoptera</tp:taxon-name-part></tp:taxon-name>, <tp:taxon-name><tp:taxon-name-part taxon-name-part-type="order">Diptera</tp:taxon-name-part></tp:taxon-name>, <tp:taxon-name><tp:taxon-name-part taxon-name-part-type="order">Araneae</tp:taxon-name-part></tp:taxon-name>, <tp:taxon-name><tp:taxon-name-part taxon-name-part-type="subclass">Acari</tp:taxon-name-part></tp:taxon-name>, <tp:taxon-name><tp:taxon-name-part taxon-name-part-type="order">Hemiptera</tp:taxon-name-part></tp:taxon-name>, <tp:taxon-name><tp:taxon-name-part taxon-name-part-type="order">Lepidoptera</tp:taxon-name-part></tp:taxon-name>, <tp:taxon-name><tp:taxon-name-part taxon-name-part-type="order">Collembola</tp:taxon-name-part></tp:taxon-name>, <tp:taxon-name><tp:taxon-name-part taxon-name-part-type="order">Psocoptera</tp:taxon-name-part></tp:taxon-name>, <tp:taxon-name><tp:taxon-name-part taxon-name-part-type="order">Trichoptera</tp:taxon-name-part></tp:taxon-name>, and <tp:taxon-name><tp:taxon-name-part taxon-name-part-type="order">Hymenoptera</tp:taxon-name-part></tp:taxon-name>: <tp:taxon-name><tp:taxon-name-part taxon-name-part-type="family">Formicidae</tp:taxon-name-part></tp:taxon-name>, <italic><tp:taxon-name><tp:taxon-name-part taxon-name-part-type="genus" reg="Dryocoetes">D.</tp:taxon-name-part> <tp:taxon-name-part taxon-name-part-type="species" reg="alni">alni</tp:taxon-name-part></tp:taxon-name></italic> (this study)</td><td rowspan="1" colspan="1"><italic><tp:taxon-name><tp:taxon-name-part taxon-name-part-type="genus" reg="Dryocoetes">Dryocoetes</tp:taxon-name-part> <tp:taxon-name-part taxon-name-part-type="species" reg="alni">alni</tp:taxon-name-part></tp:taxon-name></italic>, <italic><tp:taxon-name><tp:taxon-name-part taxon-name-part-type="genus" reg="Scolytus">Scolytus</tp:taxon-name-part> <tp:taxon-name-part taxon-name-part-type="species" reg="mali">mali</tp:taxon-name-part></tp:taxon-name></italic></td></tr><tr><td rowspan="1" colspan="1">Distribution</td><td rowspan="1" colspan="1">Ontario, Canada</td><td rowspan="1" colspan="1">Ontario, Canada,USA</td><td rowspan="1" colspan="1">Fort Collins, Colarado (USA), Monitoba (Canada)</td><td rowspan="1" colspan="1">Unknown</td><td rowspan="1" colspan="1">Alberta, Canada,<break/> Poland</td><td rowspan="1" colspan="1">Poland</td></tr></tbody></table><table-wrap-foot><fn><p>
              *format ‘min-max’ or (min–)(mean-SD)–(mean+SD)(–max) for some morphological structures of 
            <italic><tp:taxon-name><tp:taxon-name-part taxon-name-part-type="genus" reg="Grosmannia">G.</tp:taxon-name-part> <tp:taxon-name-part taxon-name-part-type="species" reg="crassivaginata">crassivaginata</tp:taxon-name-part></tp:taxon-name></italic> (CBS119144) and 
            <italic><tp:taxon-name><tp:taxon-name-part taxon-name-part-type="genus" reg="Leptographium">L.</tp:taxon-name-part> <tp:taxon-name-part taxon-name-part-type="species" reg="alneum">alneum</tp:taxon-name-part></tp:taxon-name></italic> sp. nov.
        </p></fn></table-wrap-foot></table-wrap></tp:treatment-sec><ref-list><ref id="B25"><mixed-citation xmlns:xlink="http://www.w3.org/1999/xlink" xlink:type="simple"><person-group><name name-style="western"><surname>Jacobs</surname><given-names>K</given-names></name><name name-style="western"><surname>Wingfield</surname><given-names>MJ</given-names></name></person-group> (<year>2001</year>) <italic><tp:taxon-name><tp:taxon-name-part taxon-name-part-type="genus">Leptographium</tp:taxon-name-part></tp:taxon-name></italic> species: tree pathogens, insect associates, and agents of blue-stain. American Phytopathological Society, Minnesota.</mixed-citation></ref><ref id="B17"><mixed-citation xmlns:xlink="http://www.w3.org/1999/xlink" xlink:type="simple"><person-group><name name-style="western"><surname>Griffin</surname><given-names>HD</given-names></name></person-group> (<year>1968</year>) <article-title>The genus <italic><tp:taxon-name><tp:taxon-name-part taxon-name-part-type="genus">Ceratocystis</tp:taxon-name-part></tp:taxon-name></italic> in Ontario.</article-title><source>Canadian Journal of Botany</source><volume>46</volume>: <fpage>689</fpage>–<lpage>718</lpage>. <ext-link xlink:type="simple" ext-link-type="doi" xlink:href="10.1139/b68-094">https://doi.org/10.1139/b68-094</ext-link></mixed-citation></ref><ref id="B54"><mixed-citation xmlns:xlink="http://www.w3.org/1999/xlink" xlink:type="simple"><person-group><name name-style="western"><surname>Upadhyay</surname><given-names>HP</given-names></name></person-group> (<year>1981</year>) A Monograph of <italic><tp:taxon-name><tp:taxon-name-part taxon-name-part-type="genus">Ceratocystis</tp:taxon-name-part></tp:taxon-name></italic> and <italic><tp:taxon-name><tp:taxon-name-part taxon-name-part-type="genus">Ceratocystiopsis</tp:taxon-name-part></tp:taxon-name></italic>. Athens, University of Georgia Press.</mixed-citation></ref><ref id="B16"><mixed-citation xmlns:xlink="http://www.w3.org/1999/xlink" xlink:type="simple"><person-group><name name-style="western"><surname>Greif</surname><given-names>MD</given-names></name><name name-style="western"><surname>Gibas</surname><given-names>CF</given-names></name><name name-style="western"><surname>Currah</surname><given-names>RS</given-names></name></person-group> (<year>2006</year>) <article-title><italic><tp:taxon-name><tp:taxon-name-part taxon-name-part-type="genus">Leptographium</tp:taxon-name-part> <tp:taxon-name-part taxon-name-part-type="species">piriforme</tp:taxon-name-part></tp:taxon-name></italic> sp. nov., from a taxonomically diverse collection of arthropods collected in an aspen-dominated forest in western Canada.</article-title><source>Mycologia</source><volume>98</volume>: <fpage>771</fpage>–<lpage>780</lpage>. <ext-link xlink:type="simple" ext-link-type="doi" xlink:href="10.1080/15572536.2006.11832648">https://doi.org/10.1080/15572536.2006.11832648</ext-link></mixed-citation></ref><ref id="B27"><mixed-citation xmlns:xlink="http://www.w3.org/1999/xlink" xlink:type="simple"><person-group><name name-style="western"><surname>Jankowiak</surname><given-names>R</given-names></name><name name-style="western"><surname>Kolařík</surname><given-names>M</given-names></name></person-group> (<year>2010</year>) <article-title><italic><tp:taxon-name><tp:taxon-name-part taxon-name-part-type="genus">Leptographium</tp:taxon-name-part> <tp:taxon-name-part taxon-name-part-type="species">piriforme</tp:taxon-name-part></tp:taxon-name></italic> – first record for Europe and of potential pathogenicity.</article-title><source>Biologia</source><volume>65</volume>: <fpage>754</fpage>–<lpage>757</lpage>. <ext-link xlink:type="simple" ext-link-type="doi" xlink:href="10.2478/s11756-010-0065-z">https://doi.org/10.2478/s11756-010-0065-z</ext-link></mixed-citation></ref><ref id="B33"><mixed-citation xmlns:xlink="http://www.w3.org/1999/xlink" xlink:type="simple"><person-group><name name-style="western"><surname>Jankowiak</surname><given-names>R</given-names></name><name name-style="western"><surname>Bilański</surname><given-names>P</given-names></name><name name-style="western"><surname>Ostafińska</surname><given-names>A</given-names></name><name name-style="western"><surname>Linnakoski</surname><given-names>R</given-names></name></person-group> (<year>2019c</year>) <article-title><tp:taxon-name><tp:taxon-name-part taxon-name-part-type="genus">Ophiostomatales</tp:taxon-name-part></tp:taxon-name> associated with wounds on hardwood trees in Poland.</article-title><source>Plant Pathology</source><volume>68</volume>: <fpage>1407</fpage>–<lpage>1424</lpage>. <ext-link xlink:type="simple" ext-link-type="doi" xlink:href="10.1111/ppa.13061">https://doi.org/10.1111/ppa.13061</ext-link></mixed-citation></ref><ref id="B31"><mixed-citation xmlns:xlink="http://www.w3.org/1999/xlink" xlink:type="simple"><person-group><name name-style="western"><surname>Jankowiak</surname><given-names>R</given-names></name><name name-style="western"><surname>Strzałka</surname><given-names>B</given-names></name><name name-style="western"><surname>Bilański</surname><given-names>P</given-names></name><name name-style="western"><surname>Kacprzyk</surname><given-names>M</given-names></name><name name-style="western"><surname>Wieczorek</surname><given-names>P</given-names></name><name name-style="western"><surname>Linnakoski</surname><given-names>R</given-names></name></person-group> (<year>2019a</year>) <article-title>Ophiostomatoid fungi associated with hardwood-infesting bark and ambrosia beetles in Poland: taxonomic diversity and vector specificity.</article-title><source>Fungal Ecology</source><volume>39</volume>: <fpage>152</fpage>–<lpage>167</lpage>. <ext-link xlink:type="simple" ext-link-type="doi" xlink:href="10.1016/j.funeco.2019.02.001">https://doi.org/10.1016/j.funeco.2019.02.001</ext-link></mixed-citation></ref></ref-list></tp:taxon-treatment>
